# Supplementary material for: Evaluating the Removal of the Antibiotic Cephalexin from Aqueous Solutions Using an Adsorbent Obtained from Palm Oil Fiber
Source: Molecules. 2021 Jun 2;26(11):3340. doi: 10.3390/molecules26113340 (PMC8199501; doi:10.3390/molecules26113340)
Supplement: Supplementary file 1 [file molecules-26-03340-s001.zip]

Archive with 1 entries (1 files):
- molecules-1179655-supplementary.pdf
